# Supplementary material for: Digital manufacturing of personalised footwear with embedded sensors
Source: Sci Rep. 2023 Feb 3;13:1962. doi: 10.1038/s41598-023-29261-0 (PMC9898262; doi:10.1038/s41598-023-29261-0)
Supplement: Supplementary file 3 — Supplementary Information 3. [file 41598_2023_29261_MOESM3_ESM.zip]

Archive with 4 entries (4 files):
- Supporting Video 1.mp4
- __MACOSX/._Supporting Video 1.mp4
- Supporting Video 2.mp4
- __MACOSX/._Supporting Video 2.mp4
